# Supplementary material for: Waterpipe smoking induces epigenetic changes in the small airway epithelium
Source: PLoS One. 2017 Mar 8;12(3):e0171112. doi: 10.1371/journal.pone.0171112 (PMC5342191; doi:10.1371/journal.pone.0171112)
Supplement: S1 Data File — (XLS) [file pone.0171112.s002.xls]

## Sheet: 727_FC15+p005_Age_Gen_Eth_Reg
HELP_Probeset	Gene symbol	Methylated/ unmethylated fold-change	p value (waterpipe smokers/ nonsmokers)
chr13:101188609-101190128	A2LD1	1.77386	0.00119958
chr17:48711832-48712151	ABCC3	3.03861	0.00407172
chr3:183737658-183738474	ABCC5	-2.3251	0.00427997
chr2:27341305-27341684	ABHD1_CGREF1	1.75839	0.0428836
chr3:111697289-111698140	ABHD10	1.74484	0.0282485
chr10:27154168-27154808	ABI1	-1.66135	0.0484264
chr3:128597633-128598093	ACAD9	-1.5155	0.00590448
chr2:220379056-220379436	ACCN4	3.30385	0.0172751
chr17:61555177-61556204	ACE	1.52383	0.0404766
chr9:19409071-19409526	ACER2	2.48998	0.00232746
chr3:38496441-38496738	ACVR2B_LOC100128640	1.65382	0.0236761
chr20:43285361-43285922	ADA	-1.55812	0.00262789
chr8:24148617-24149755	ADAM28	-1.64524	0.0329039
chr16:4164078-4164619	ADCY9	-1.7028	0.016213
chr4:7938467-7939192	AFAP1	-1.56323	0.0180733
chr4:7756128-7756507	AFAP1-AS1	-1.97095	0.0453391
chr1:230848958-230849452	AGT	-1.50058	0.0101351
chr9:88355523-88356296	AGTPBP1	1.69624	0.00763156
chr10:71889728-71891043	AIFM2	-1.66455	0.0456457
chr17:6339100-6339579	AIPL1	-1.62518	0.018972
chr19:15490443-15490780	AKAP8	2.57779	0.0319638
chr14:74551058-74551703	ALDH6A1_LIN52	1.57337	0.0285219
chr5:125931118-125931580	ALDH7A1	1.94282	0.0167572
chr3:46717850-46718164	ALS2CL	-2.53577	0.0405111
chr11:46612385-46613126	AMBRA1	1.67174	0.00770786
chr2:112641564-112641771	ANAPC1	-2.05127	0.0110231
chr5:139780995-139781533	ANKHD1-EIF4EBP3_ANKHD1	2.76049	0.0272006
chr9:95569635-95569938	ANKRD19	2.57224	0.0384236
chr11:442953-443253	ANO9	1.64793	0.0324156
chr2:69263658-69264692	ANTXR1	-1.61302	7.75626e-05
chr14:21539713-21539968	ARHGEF40	1.75199	0.0483041
chr9:34627903-34628236	ARID3C	2.58754	0.0311179
chr17:44441838-44442698	ARL17A	-1.50303	0.0401288
chr2:153573929-153574750	ARL6IP6_PRPF40A	3.16826	0.0277411
chr19:18117239-18117658	ARRDC2	-1.56549	0.00570238
chr2:239337089-239337669	ASB1	-1.55354	0.0206012
chr14:94425058-94425311	ASB2	2.76127	0.0330946
chrX:15284980-15285237	ASB9	-1.63701	0.00216354
chr22:26824590-26825080	ASPHD2	1.62359	0.038208
chr1:160131425-160131959	ATP1A4	2.65469	0.0250857
chr12:74931260-74931686	ATXN7L3B	2.00801	0.0301168
chr12:63543764-63544382	AVPR1A	1.9242	0.0168593
chr21:41032713-41033129	B3GALT5	-2.83894	0.0018585
chr17:81010353-81010557	B3GNTL1	1.61206	0.043568
chr12:570063-570441	B4GALNT3	1.65143	0.0380794
chr17:79352170-79353089	BAHCC1	1.78093	0.0295304
chr7:33168139-33168762	BBS9	2.79376	0.038629
chr15:21283963-21284557	BCAR1	-1.50524	0.00977689
chr16:30905638-30906244	BCL7C_MIR762	3.01423	0.0491942
chr15:21004584-21004799	BCL8	1.60396	0.0306324
chr7:97840910-97841181	BHLHA15	1.51158	0.00966425
chr10:133798970-133799361	BNIP3	-1.82159	0.0155801
chr5:173132471-173132691	BOD1	1.83728	0.00104621
chr9:136935067-136935480	BRD3	-1.73106	0.00382121
chr10:103114069-103114363	BTRC	2.21258	0.0411201
chr10:11863508-11865207	C10orf47	-1.52817	0.0487379
chr11:112119273-112120535	C11orf34	-1.53347	0.0474956
chr12:21680913-21681293	C12orf39	2.4796	0.0290527
chr12:40084257-40084964	C12orf40	1.53913	0.0394482
chr12:64615600-64615980	C12orf66	1.84207	0.0321641
chr13:103407465-103408461	C13orf40	-1.72739	0.00834462
chr14:95878517-95878886	C14orf139	-1.74057	0.0129562
chr14:94393814-94394572	C14orf86	1.74766	0.0399956
chr15:24922626-24922853	C15orf2	1.90879	0.0409626
chr15:70127099-70127746	C15orf50	-3.00028	0.0137428
chr19:38794747-38794961	C19orf33	-1.51337	0.00122714
chr1:169764320-169765050	C1orf112_METTL18	2.06235	0.0214395
chr1:230991137-230991706	C1orf198	1.53328	0.0265714
chr1:23695006-23695454	C1orf213_ZNF436	2.31915	0.0378086
chr1:111888875-111889467	C1orf88	1.83745	0.0160563
chr1:22958422-22958973	C1QA	-1.97436	0.00129427
chr1:22980271-22980570	C1QB	3.31935	0.00122015
chr1:22977053-22978023	C1QB	1.828	0.000692096
chr20:62715623-62716111	C20orf201_OPRL1	2.37332	0.0476432
chr21:40986869-40987374	C21orf88	-1.97442	0.00716869
chr21:40985080-40986861	C21orf88	-1.69166	0.0102864
chr22:29458379-29458955	C22orf31	1.73426	0.0348401
chr22:24891849-24892064	C22orf45_UPB1	1.63169	0.0200771
chr2:241836075-241836550	C2orf54	1.81002	0.0250744
chr2:47381970-47382285	C2orf61	2.11098	0.0294951
chr3:194992364-194993230	C3orf21	-1.69289	0.049194
chr3:10149272-10149804	C3orf24	1.63909	0.0405045
chr3:196433425-196434032	C3orf34	-1.77167	0.0268724
chr4:100452961-100453744	C4orf17	1.69014	0.0466329
chr4:37584396-37585658	C4orf19	1.67018	0.0443991
chr4:184019905-184020163	C4orf38_WWC2	1.89436	0.0355904
chr6:170190246-170190745	C6orf208	1.66853	0.0188099
chr7:45025968-45026314	C7orf40	1.72647	0.0375714
chr1:57430501-57430833	C8B	1.63989	0.0461074
chr9:139380018-139380887	C9orf163_SEC16A	-1.50703	0.0136042
chr9:114543857-114544414	C9orf84	2.19831	0.00190351
chr17:58227888-58228308	CA4	2.11817	0.0375557
chr16:1204268-1204496	CACNA1H	2.18382	0.0355032
chr16:1204496-1204917	CACNA1H	1.86158	0.0465961
chr11:14993605-14994177	CALCA	2.7197	0.0229862
chr10:5567825-5568840	CALML3	-1.51919	0.00219187
chr1:1844695-1845059	CALML6	-1.62327	0.028325
chr10:135150035-135150430	CALY	1.83194	0.0116668
chr17:77004871-77005680	CANT1	2.56144	0.0194923
chr7:142985719-142986187	CASP2	2.70327	0.0325258
chr17:77815106-77815348	CBX4	2.38643	0.0468592
chr10:32761060-32761817	CCDC7	-1.55072	0.0283494
chr15:59402115-59403499	CCNB2	1.60817	0.00127687
chr5:54527327-54527625	CCNO	1.85614	0.0402306
chr6:109703442-109704038	CD164	2.9246	0.0475689
chr12:6897241-6898111	CD4	-2.09522	0.0364547
chr1:193091467-193091982	CDC73	1.60438	0.0391666
chr20:58569640-58570308	CDH26	1.74459	0.0159177
chr16:89755670-89755932	CDK10	1.80278	0.0140452
chr4:76554977-76556043	CDKL2	2.37062	0.00778419
chr17:15375100-15376702	CDRT4	1.53219	0.0137772
chrX:72667377-72668537	CDX4	1.95855	0.0226756
chr1:15785816-15786086	CELA2A	-1.80232	0.0340623
chrX:100352609-100353181	CENPI	1.96786	0.00120164
chr16:75466152-75466937	CFDP1	-4.02029	0.0432417
chr17:7790218-7791061	CHD3	1.52446	0.0255933
chr12:102092400-102093324	CHPT1	-1.50584	0.0161152
chr11:62691154-62691803	CHRM1	1.92755	0.0494903
chr4:40337298-40338307	CHRNA9	1.51645	0.014483
chr18:24768455-24768775	CHST9	-1.58686	0.0226964
chr4:103789518-103790086	CISD2_UBE2D3	1.60066	0.00594287
chr7:143013442-143014432	CLCN1	1.54768	0.0283867
chr13:96206769-96207463	CLDN10	-1.59078	0.0275592
chr21:36057859-36058422	CLIC6	1.50671	0.0249498
chr14:24974898-24975361	CMA1	1.57979	0.00860121
chr19:11650139-11650694	CNN1	-1.58307	0.00488299
chr12:56709384-56709713	CNPY2	1.79846	0.0460204
chr1:32170869-32171297	COL16A1	2.03573	0.0423891
chr6:70992140-70992783	COL9A1	2.03613	0.0470362
chr6:70989273-70990094	COL9A1	1.77413	0.0255971
chr19:55865669-55866059	COX6B2	2.08054	0.0430437
chr7:129932363-129933012	CPA4	1.84055	0.0475788
chr16:57125696-57126106	CPNE2	2.88959	0.0239626
chr1:156675323-156675751	CRABP2	1.80746	0.0265742
chr11:46300912-46301829	CREB3L1	-1.67974	0.0304903
chr8:67089621-67089959	CRH	1.91614	0.0389979
chr14:105942658-105943423	CRIP2	1.88381	0.0390016
chr19:18717885-18718331	CRLF1	1.83593	0.0468274
chr22:25597962-25598752	CRYBB3	-1.51385	0.0019217
chr16:31580341-31580652	CSDAP1	3.2641	0.028699
chr22:38713515-38714270	CSNK1E	1.95379	0.0219625
chr1:41444710-41445014	CTPS	2.0772	0.0423543
chr16:75239028-75239432	CTRB2	2.7684	0.00247507
chr9:90339315-90340583	CTSL1	1.71732	0.0115379
chr11:94706336-94706761	CWC15_KDM4D	2.65997	0.0392971
chr15:75019861-75020821	CYP1A1	-1.65466	0.0101246
chr15:75014046-75014823	CYP1A1	-2.04629	0.00958051
chr2:38304476-38305083	CYP1B1	-1.74235	0.0130055
chr12:58158602-58159022	CYP27B1	2.07658	0.0102108
chr12:58159553-58159863	CYP27B1	1.57569	0.0360028
chr11:14912794-14913300	CYP2R1	2.65512	0.0120324
chr11:14913627-14913955	CYP2R1	1.82864	0.0366197
chr1:47487582-47488254	CYP4X1	-2.99599	0.039619
chr9:136503205-136504065	DBH	-1.57237	0.0344037
chr2:114369660-114370667	DDX11L2	1.54129	0.0050327
chr20:170639-171407	DEFB128	1.79039	0.0354434
chr22:19110225-19110455	DGCR2	1.79066	0.0457539
chr19:49437908-49438700	DHDH	-1.62988	0.0491922
chr2:189639667-189640256	DIRC1	-1.63555	0.0434595
chr11:12029547-12030020	DKK3	3.07453	0.0438426
chr6:43424377-43424990	DLK2	1.56715	0.0394325
chr15:41220736-41221088	DLL4	1.74831	0.043959
chr2:172949357-172949668	DLX1	1.64453	0.0441134
chr17:48049956-48050459	DLX4	2.08971	0.0126675
chr10:70232343-70232883	DNA2	-1.57674	0.00125957
chr1:94352840-94353117	DNTTIP2	1.50553	0.0361975
chr8:21769454-21769847	DOK2	2.02335	0.0462805
chr19:5789011-5789309	DUS3L	-2.32534	0.0153024
chr12:12715131-12715634	DUSP16	2.07698	0.0169372
chr13:96295463-96296294	DZIP1	1.88182	0.022994
chr2:109604171-109604588	EDAR	-1.53779	0.0410611
chr1:41845619-41847112	EDN2	1.92029	0.0497376
chr5:107007527-107008069	EFNA5	2.0534	0.0266429
chr8:132919613-132920398	EFR3A	-1.67822	0.0362646
chr15:40227738-40228469	EIF2AK4	1.89159	0.0158614
chr14:67825081-67825321	EIF2S1_ATP6V1D	2.07915	0.0147055
chr19:10230601-10230985	EIF3G	1.75631	0.0314679
chr1:50533655-50535281	ELAVL4	1.62712	0.0328476
chr19:48494810-48495355	ELSPBP1_BSPH1	-1.54037	0.0166241
chr19:6882999-6883314	EMR1	-1.52745	0.030395
chr2:120772316-120772757	EPB41L5	1.59565	0.00242364
chr8:21914784-21915544	EPB49	1.66675	0.049574
chr7:142552209-142552607	EPHB6	3.06282	0.0379524
chr13:47371047-47371301	ESD	1.58462	0.0413842
chr1:46908766-46909318	FAAH	-1.84774	0.00509518
chr5:159653035-159653422	FABP6	-1.868	0.0196387
chr17:71228419-71228740	FAM104A_C17orf80	2.35296	0.0456427
chr2:45615-45841	FAM110C	1.67339	0.034292
chr7:143581612-143582257	FAM115A	1.53451	0.0358095
chr13:51742116-51743751	FAM124A	-2.01322	0.0042912
chr13:51740785-51742116	FAM124A	-2.05329	0.0366142
chr9:69150703-69152095	FAM138B_FOXD4L1	1.50117	0.0387403
chr10:86087682-86088235	FAM190B	1.60801	0.0390315
chr9:38621988-38622351	FAM201A_ANKRD18A	1.78465	0.0444452
chr6:82462039-82462428	FAM46A	2.11889	0.0324239
chrX:24329852-24330068	FAM48B1	1.62809	0.0488521
chr15:30688207-30688503	FAM7A2	-1.63613	0.0359572
chr8:12052520-12054464	FAM86B2	-1.6574	0.0145173
chr3:75485202-75486833	FAM86DP	-1.65098	0.0317192
chr15:31109598-31110925	FAN1	1.61839	0.0109512
chr9:98080170-98080751	FANCC	-1.6175	0.0411834
chr15:89786250-89787118	FANCI	2.87377	0.00234348
chr15:76196310-76196551	FBXO22	1.97194	0.0175545
chr1:149764788-149765246	FCGR1B	1.65384	0.0350979
chr1:161412448-161412745	FCGR2A	1.64924	0.0217702
chr5:141991981-141992881	FGF1	1.5271	0.0168731
chr17:7340740-7341210	FGF11	3.3372	0.0413492
chr1:15573037-15573745	FHAD1	1.93506	0.0497388
chr11:65655424-65655897	FIBP_CCDC85B	2.23834	0.0292931
chrX:64770730-64770933	FKSG43	1.51416	0.0211881
chr12:31405441-31407355	FLJ13224	-1.54844	0.0252757
chr1:147931322-147931613	FLJ39739	2.08122	0.0447113
chr8:102139555-102139993	FLJ42969	1.55697	0.0148634
chr14:76045363-76045846	FLVCR2	1.66484	0.0209686
chr1:166572026-166572899	FMO9P	1.50821	0.00597045
chr1:33336656-33337348	FNDC5	1.96944	0.0190665
chr11:89396303-89396807	FOLH1	-1.59295	0.0163462
chr14:75744568-75745401	FOS	2.1415	0.0167327
chr9:70346068-70346504	FOXD4L2	1.54698	0.0178776
chr8:145700950-145701172	FOXH1	1.50892	0.0329379
chr2:88665473-88666293	FOXI3	1.53975	0.0124952
chr13:39262225-39262795	FREM2	-1.51687	0.00732621
chr7:5602247-5602741	FSCN1	3.14838	0.0381573
chr7:90894525-90894849	FZD1	2.05802	0.0420533
chr19:3523899-3524310	FZR1	-1.66623	0.00269207
chr6:90011788-90012218	GABRR2	-1.51267	0.01505
chr2:242716830-242717043	GAL3ST2	2.27911	0.0130588
chr12:132689171-132689756	GALNT9	1.99739	0.03681
chr6:53412375-53412844	GCLC	1.72434	0.00872204
chr6:10886804-10887388	GCM2_SYCP2L	1.84557	0.0165175
chr5:37833367-37834169	GDNF	1.57423	0.0416356
chr2:69202273-69202615	GKN1	1.77765	0.0241603
chr2:121553479-121553987	GLI2	1.76622	0.00370061
chr19:3135682-3135995	GNA15	1.58432	0.000845703
chr18:11750991-11751205	GNAL	2.60147	0.00362944
chr5:32173568-32173819	GOLPH3	1.68882	0.0459793
chr7:99775193-99775562	GPC2_STAG3	2.22171	0.0466096
chr13:93879325-93879668	GPC6	2.14263	0.034422
chr6:46917936-46918342	GPR116	1.61671	0.00368782
chr14:105555699-105556416	GPR132	1.79073	0.0419911
chr1:236306464-236306743	GPR137B	1.7771	0.0222602
chrX:9733899-9734621	GPR143	1.966	0.00334487
chr19:46104816-46105330	GPR4	2.53984	0.0294269
chr4:8583628-8584386	GPR78	1.62489	0.00435717
chr5:152867442-152867695	GRIA1	1.56596	0.0382502
chr6:34101234-34101493	GRM4	1.87698	0.0150553
chr5:178419847-178420195	GRM6	-1.61932	0.0029725
chr1:110230997-110231235	GSTM1	-1.54656	0.0078931
chr1:110254484-110254724	GSTM1	-1.71842	0.00755702
chr1:110231235-110231580	GSTM1	-4.20569	0.0426764
chr1:110230427-110230997	GSTM1	-1.73775	0.0301426
chr1:110229649-110230044	GSTM1	-3.23412	0.0211586
chr1:110199777-110200191	GSTM4	-2.02094	0.0246751
chr1:110254089-110254484	GSTM5	-3.10624	0.0189297
chr22:24386292-24387196	GSTT1	-2.37359	0.0135536
chr22:24385638-24386124	GSTT1	-2.54872	0.0347636
chr22:24302805-24303393	GSTT2_GSTT2B	1.50112	0.0322374
chrY:14107083-14107436	GYG2P1	-1.59769	0.0136041
chrY:14107436-14107803	GYG2P1	-1.91699	0.0342093
chrY:14107912-14108205	GYG2P1	-1.7627	0.0353288
chrX:154764190-154765533	H2AFB3	-1.58121	0.00656791
chr19:35770542-35771741	HAMP	1.98468	0.0437833
chr16:227144-228315	HBA1	1.53417	0.0458445
chrX:153235840-153236206	HCFC1_TMEM187	-1.57471	0.000198548
chr3:13522086-13522576	HDAC11	2.16223	0.0432242
chr4:185939694-185940499	HELT	1.89177	0.020264
chr14:100109670-100110117	HHIPL1	1.57286	0.0146281
chr14:100110117-100111267	HHIPL1	1.60388	0.031761
chr19:46801913-46802696	HIF3A	2.99383	0.0370764
chr7:75369075-75369603	HIP1	-1.56592	0.0137112
chr6:32604793-32605702	HLA-DQA1	4.1879	0.00522235
chr6:32631147-32632209	HLA-DQB1	1.77178	0.000821021
chr6:32486361-32487312	HLA-DRB5	1.82176	0.0289406
chr17:46692562-46693181	HOXB8	-1.61138	4.08556e-05
chr12:54448003-54448685	HOXC4	2.52671	0.033511
chr2:176968742-176969381	HOXD11	1.72607	0.00529691
chr2:176956897-176957255	HOXD13	2.67179	0.0477292
chr5:175110580-175110862	HRH2	-1.90816	0.0101636
chr16:25704398-25705233	HS3ST4	3.41113	0.0401208
chr16:84179109-84179417	HSDL1_LRRC50	1.99993	0.0208649
chr22:37172127-37172643	IFT27	-1.54643	0.0189443
chr15:65714506-65714960	IGDCC4	2.57042	0.00415865
chr2:113831201-113832854	IL1F10	-2.23197	0.00683988
chr2:113830082-113831201	IL1F10	-2.17703	0.0370836
chr6:33715329-33715725	IP6K3	-1.52635	0.0221826
chr15:67546589-67546984	IQCH_AAGAB	1.64276	0.0295496
chr5:150223735-150224988	IRGM	-2.21978	0.00554518
chr5:150222287-150223735	IRGM	-1.96231	0.0344263
chr2:227661746-227662112	IRS1	-1.83596	0.0101446
chrX:107979434-107979783	IRS4	1.51291	0.0319902
chr14:74956496-74957866	ISCA2_NPC2	1.65617	0.0147293
chr2:187454412-187454701	ITGAV	1.82497	0.0370389
chr6:33589363-33589766	ITPR3	2.32906	0.0341976
chr14:105632547-105633100	JAG2	2.70008	0.0350059
chr6:14738030-14739232	JARID2	1.50271	0.0138841
chr6:14803688-14803999	JARID2	-1.51031	0.0262014
chr16:87637415-87637868	JPH3	2.57995	0.0392002
chr1:59248333-59248839	JUN_LOC100131060	3.07651	0.0460589
chr2:96010986-96011419	KCNIP3	2.64095	0.0422229
chr11:17411710-17412484	KCNJ11	-1.50535	0.0453708
chr21:39643884-39644330	KCNJ15	-1.58266	0.043673
chr11:128760672-128761035	KCNJ5	1.89142	0.038861
chr8:99440466-99440745	KCNS2	2.53934	0.0219823
chr9:138590328-138590926	KCNT1_SOHLH1	1.98864	0.00567766
chr9:41998251-41999298	KGFLP1	1.57508	0.0159773
chr14:70077805-70078153	KIAA0247	-1.51382	0.0423377
chr6:24638708-24639415	KIAA0319	2.24218	0.00247741
chr5:5421546-5422227	KIAA0947	1.98876	0.0152456
chr4:57046155-57046377	KIAA1211	-1.64061	0.00828897
chr9:139688876-139690538	KIAA1984	-1.53038	0.00701667
chrX:74145065-74145439	KIAA2022	1.79362	0.0179301
chr1:245318906-245319149	KIF26B	2.02219	0.0272396
chr4:55524471-55524673	KIT	1.58671	0.0405977
chrX:56280239-56280795	KLF8	-1.96958	0.00534449
chr12:27931960-27932566	KLHDC5	-1.51409	0.00608624
chr1:18805907-18806852	KLHDC7A	1.51565	0.019579
chr22:50985953-50986662	KLHDC7B	1.64582	0.0114349
chr19:51522341-51522800	KLK10	3.51441	0.0446268
chr19:51566759-51567248	KLK13	-1.56829	0.0496501
chr19:51389066-51390100	KLKP1	-1.73081	0.0139756
chr12:52627261-52627648	KRT7	1.71744	0.0402147
chr12:52800104-52800647	KRT82	-1.80617	0.0233703
chr12:52800647-52801850	KRT82	-1.59214	0.0359075
chr19:55013658-55014079	LAIR2	-1.78088	0.0391229
chr5:154136994-154137630	LARP1	-1.71835	0.00440533
chr2:169312889-169313333	LASS6	2.39208	0.0441857
chr1:32740503-32741222	LCK	1.51438	0.0240711
chr9:138556541-138557254	LCN9	1.73471	0.0155123
chr4:16899770-16900839	LDB2	-1.60629	0.0313934
chr22:44893213-44893615	LDOC1L	1.78338	0.0184433
chr19:48673958-48674519	LIG1	3.11165	0.022818
chr19:54725380-54725862	LILRA6	-1.69055	0.0458453
chr2:128436715-128437327	LIMS2	-2.80892	0.000235687
chr2:128436211-128436618	LIMS2	-1.56978	0.000745522
chr7:150450078-150450468	LOC100128542	1.5359	0.0274353
chr5:90576485-90577374	LOC100129716	3.04873	0.0444329
chr15:63893258-63893671	LOC100130855_FBXL22	3.2865	0.0379296
chr1:2486802-2487260	LOC100133445_TNFRSF14	2.30529	0.0414698
chr11:2009897-2010343	LOC100133545	1.52263	0.033745
chr2:47056280-47057868	LOC100134259	2.44158	0.0237581
chr15:93115237-93115710	LOC100144604	-1.87916	0.0192977
chr2:74611498-74612707	LOC100189589_DCTN1	-1.59131	0.0374835
chr13:19919538-19920344	LOC100287114_ANKRD26P3	1.5842	0.0282421
chr1:246950612-246951715	LOC149134	-1.56323	0.00817418
chr22:20194146-20194545	LOC150197	1.66696	0.0254292
chr20:23103321-23104217	LOC200261	2.28819	6.56644e-05
chr17:2318633-2318868	LOC284009	-1.55119	0.00724992
chr17:2320075-2320516	LOC284009	-1.52354	0.0104352
chr1:24523583-24524313	LOC284632	1.50753	0.0169639
chr3:10804789-10805047	LOC285370	-1.77909	0.0128148
chr4:178660682-178661201	LOC285501	-1.61384	0.0297835
chr13:19525243-19525684	LOC348021	1.81792	0.0496264
chr4:3958098-3960032	LOC348926	-1.55465	0.00772624
chr7:112757550-112758179	LOC401397	1.50697	0.032099
chr1:202972933-202973353	LOC401980_TMEM183A	-1.58107	0.000747812
chr4:144480361-144480644	LOC441046	1.70094	0.0482026
chr18:5197186-5197418	LOC642597	1.71008	0.0436792
chr12:8396518-8398153	LOC653113	-2.55454	0.0194407
chr1:149576806-149577097	LOC728855	2.20846	0.0301019
chr1:144340124-144340415	LOC728855	2.24517	0.0398716
chr10:105002994-105003273	LOC729020	-1.50068	0.00421657
chr5:1546046-1546916	LPCAT1	1.64945	0.0383201
chr10:85984185-85984437	LRIT2	-1.51455	0.00901759
chr4:110791015-110791541	LRIT3	3.68784	0.0499363
chr10:50118157-50119066	LRRC18	1.8213	0.0249255
chr10:50119066-50119339	LRRC18	2.46991	0.00942305
chr3:26684229-26685337	LRRC3B	-2.22648	0.017495
chr1:70670917-70671425	LRRC40_SRSF11	2.73839	0.0312457
chr12:1928287-1928528	LRTM2	2.03722	0.0328339
chr19:34663415-34663678	LSM14A	1.84601	0.0402101
chr10:30999749-31000453	LYZL2	-2.17676	0.0176105
chr10:30900350-30901237	LYZL2	-1.63591	0.0488686
chr20:13976823-13977610	MACROD2	1.87289	0.013413
chrX:30262506-30262929	MAGEB1	1.81679	0.0208747
chrX:75649103-75649365	MAGEE1	2.14129	0.043407
chrX:75648727-75649103	MAGEE1	2.64522	0.0456662
chr1:38260109-38260325	MANEAL	1.91014	0.0269505
chr6:35995960-35996357	MAPK14_SLC26A8	1.93703	0.0299547
chr22:51037627-51037962	MAPK8IP2	-1.64691	0.0078906
chr5:68715825-68716048	MARVELD2	1.66447	0.0186808
chr19:12949604-12950694	MAST1_RTBDN	2.32154	0.0365973
chr1:46269817-46270843	MAST2	-1.7453	0.00605973
chr3:151986555-151986930	MBNL1_LOC401093	1.90468	0.0390852
chr16:89983680-89984522	MC1R	1.64413	0.0424414
chr1:150552326-150554117	MCL1	-1.54528	0.0242734
chr21:47707408-47707775	MCM3AP_YBEY	-1.7549	0.0120453
chr15:94942716-94943178	MCTP2	-1.63934	0.0202959
chr2:172864012-172864681	METAP1D	1.80694	0.0298114
chr18:48716975-48717669	MEX3C	1.62588	0.0103902
chr1:17306028-17306589	MFAP2	2.50282	0.0147936
chr1:222794541-222795241	MIA3	-2.54558	0.0105856
chr22:27143242-27144372	MIAT	1.88381	0.014341
chrX:107069089-107069462	MID2	1.52528	0.0133805
chr20:61201227-61201874	MIR133A2	1.60256	0.0306273
chr8:29799109-29799745	MIR3148	1.64011	0.00172743
chr17:79448718-79449252	MIR3186	2.59512	0.0378889
chr12:128900015-128900702	MIR3612	1.61275	0.0106743
chr19:2254456-2255491	MIR4321_JSRP1	2.31013	0.0195367
chr20:10413841-10414506	MKKS_C20orf94	2.00908	0.0379524
chr11:102494809-102495620	MMP20	1.75802	0.00330012
chr6:39896062-39897107	MOCS1	-1.51557	0.00119322
chr6:39895234-39895626	MOCS1	-1.57997	0.00335948
chr17:60705681-60706202	MRC2	2.1915	0.031572
chr1:1338915-1339624	MRPL20_LOC148413	-1.59417	0.0077893
chr11:60196654-60197171	MS4A5	-2.20122	0.0319341
chr3:49938099-49939811	MST1R	-1.51089	0.00179394
chr3:195449743-195450034	MUC20	-1.63181	0.0252075
chr13:77899935-77900676	MYCBP2	2.74664	0.0192641
chr9:138989564-138989943	NACC2	-1.86258	0.0293282
chr16:3493505-3493712	NAT15_ZNF597	-3.63543	0.00813195
chr4:174452504-174452833	NBLA00301_HAND2	1.58893	0.0131656
chr20:22557772-22557989	NCRNA00261	1.55546	0.0415432
chr11:33097049-33097661	NCRNA00294	-2.53442	0.0473904
chr4:118953596-118954560	NDST3	1.92668	0.00343339
chr7:10980226-10980748	NDUFA4	1.69006	0.0388419
chr2:201935297-201936193	NDUFB3_FAM126B	2.62442	0.0260734
chr11:67797997-67798357	NDUFS8	1.91499	0.0469402
chr3:27408393-27409503	NEK10	2.54512	0.0254941
chr2:233896437-233897015	NEU2	1.52635	0.0226732
chr22:42828413-42829132	NFAM1	1.52593	0.0423864
chr3:101531171-101531377	NFKBIZ	-1.75687	0.000210402
chr16:50583738-50584172	NKD1	-1.52074	0.0127894
chr14:37052540-37052820	NKX2-8	1.59961	0.0198878
chr17:5487750-5488160	NLRP1	-1.66348	0.00643695
chr19:56444161-56444549	NLRP13	1.51051	0.0471491
chr2:101086800-101087526	NMS	-1.57197	0.0151784
chr18:31802694-31802906	NOL4	-1.5456	0.0189143
chr9:140322599-140322960	NOXA1_EXD3	1.52384	0.0484174
chr16:187141-187639	NPRL3	2.64965	0.00404207
chr16:188707-189059	NPRL3	2.57261	0.0301791
chr6:108487982-108488597	NR2E1	2.92606	0.017429
chr12:52444309-52444734	NR4A1	2.29464	0.0232217
chr9:140195135-140195576	NRARP	2.08182	0.020619
chr9:140196038-140196387	NRARP	1.52984	0.0453615
chr12:5603629-5603977	NTF3	-1.92186	0.00254568
chr12:5603178-5603593	NTF3	-1.53675	0.0010584
chr17:8925909-8926247	NTN1	1.96002	0.0344572
chr5:102897904-102898476	NUDT12	1.52047	0.0237632
chr13:25875146-25875699	NUPL1	2.98929	0.0313957
chr2:139538327-139538744	NXPH2	1.6091	0.0173017
chrX:128695319-128696347	OCRL	-1.57875	0.0238646
chr19:1755551-1755774	ONECUT3	1.62948	0.038689
chr20:62709938-62710817	OPRL1_RGS19	1.51534	0.0355911
chr10:13141142-13141464	OPTN	-1.99205	1.5347e-06
chr8:90923712-90925398	OSGIN2	-1.50922	0.030332
chr8:107669776-107670046	OXR1	2.27024	0.0419023
chr11:57102938-57103182	P2RX3_SSRP1	1.85845	0.0498901
chr3:152552922-152553368	P2RY1	2.10438	0.0460462
chrX:78215469-78216283	P2RY10	1.61505	0.0353557
chr12:56498194-56498668	PA2G4	2.95508	0.0207311
chr1:17445982-17446192	PADI2	1.53343	0.0124484
chr11:12399648-12400632	PARVA	-1.67236	0.0309853
chr3:52719910-52720332	PBRM1_GNL3	1.76343	0.0249484
chr5:140242240-140242840	PCDHA11	2.11807	0.0251739
chr5:140182189-140182468	PCDHA3	1.53515	0.0273228
chr5:140187387-140188128	PCDHA4	1.53809	0.0037795
chr5:140431481-140432173	PCDHB1	2.85053	0.00712913
chr5:140621231-140621509	PCDHB19P	1.5038	0.047082
chrX:48694034-48694360	PCSK1N	1.84162	0.0188725
chr11:72353841-72354107	PDE2A	1.63445	0.0338644
chr4:618189-618544	PDE6B	1.69847	0.0208816
chr22:18561961-18562330	PEX26	-1.52395	0.00518852
chr12:7341664-7342316	PEX5	2.36074	0.0201455
chr1:153321905-153322322	PGLYRP4	-3.73446	0.0048727
chr1:153319089-153319640	PGLYRP4	1.9131	0.0135964
chr5:125937932-125938588	PHAX	2.20653	0.0323512
chr17:27278556-27279355	PHF12	2.62249	0.0256653
chr11:118477032-118478314	PHLDB1	2.21669	0.0337278
chr10:98480407-98481034	PIK3AP1	3.19452	0.0452858
chr17:8869252-8869583	PIK3R5	2.16621	0.0280399
chr7:99970777-99971173	PILRA	1.60267	0.017883
chr7:99931340-99933006	PILRB_PMS2P1	1.53789	0.026739
chr2:42275811-42276107	PKDCC	1.53054	0.0024297
chr15:42132525-42133011	PLA2G4B	-1.67728	0.000945081
chr19:44173886-44174458	PLAUR	1.87972	0.0175393
chr15:40599400-40599738	PLCB2	-1.73678	0.0055004
chr15:40600277-40600619	PLCB2	-1.76596	0.0138767
chr3:16925118-16925439	PLCL2	1.80475	0.0261119
chr19:4518713-4519236	PLIN4	-1.94843	0.0324852
chr3:145969546-145970463	PLSCR4	-2.02867	0.030953
chr20:44539833-44540511	PLTP	1.67448	0.0315344
chr1:205818482-205818897	PM20D1	2.69369	0.0290056
chr19:46997815-46998348	PNMAL2	1.5205	0.0287033
chr8:42195578-42196020	POLB	2.88583	0.000532044
chr16:22308202-22308674	POLR3E	1.7628	0.0273515
chr13:38155022-38156710	POSTN	-1.95676	0.0139224
chr16:4986074-4986365	PPL	2.18845	0.00272428
chr16:4985765-4986074	PPL	1.61447	0.00343893
chr11:64015263-64015840	PPP1R14B_PLCB3	-1.91295	0.000214833
chr1:212459526-212459974	PPP2R5A	2.81216	0.0129701
chr2:44589740-44590812	PREPL_CAMKMT	1.65698	0.0212974
chr20:62206715-62206948	PRIC285	1.60343	0.02033
chrX:49043787-49044009	PRICKLE3	1.54354	0.00237842
chr7:151573964-151574355	PRKAG2	3.21883	0.0318126
chr3:138723615-138724226	PRR23A	1.80148	0.0138248
chr11:36422898-36424326	PRR5L	1.64577	0.0309538
chr16:29822084-29823213	PRRT2	2.42144	0.0300384
chr4:119274840-119275338	PRSS12	-1.50563	0.0167391
chr6:27181316-27182057	PRSS16	-1.79659	0.0099049
chr6:3260840-3262265	PSMG4	-1.82215	0.0276468
chr9:112179942-112180530	PTPN3	1.52758	0.0482983
chr10:129704333-129705103	PTPRE	-2.45545	0.0233736
chr19:5339127-5339748	PTPRS	2.27466	0.0293695
chr20:41819880-41820377	PTPRT	-1.64216	0.000220217
chr15:24823620-24824023	PWRN1	2.2463	0.00116734
chr8:144692084-144692474	PYCRL	2.09655	0.0290601
chr3:191260792-191262148	PYDC2	2.18979	7.87051e-06
chr4:17511919-17512817	QDPR_CLRN2	1.65608	0.00888129
chr4:17511301-17511919	QDPR_CLRN2	-1.98761	0.0114812
chr11:61686744-61687701	RAB3IL1	-1.55002	0.012984
chr1:229406326-229406592	RAB4A	1.53813	0.0377368
chr19:41284200-41284788	RAB4B-EGLN2_RAB4B	3.37232	0.047403
chr7:100967021-100967719	RABL5	-1.92882	0.0335569
chr18:9478836-9479449	RALBP1	-1.87391	0.046567
chr20:32579654-32579943	RALY	2.52678	0.0404025
chr1:21995005-21995517	RAP1GAP	2.29327	0.0421921
chr12:53614211-53614816	RARG	2.61894	0.0299586
chr13:114896204-114896681	RASA3	1.764	0.0474601
chr19:38916237-38916680	RASGRP4	1.79939	0.0133452
chr20:4795268-4795615	RASSF2	-1.99387	0.036959
chr17:77479964-77480388	RBFOX3	-4.76662	0.0042857
chr17:77480963-77481240	RBFOX3	-1.91571	0.000303713
chr17:77480388-77480963	RBFOX3	-2.71832	0.00428825
chr1:110881577-110882367	RBM15_LOC440600	1.99176	0.022639
chrY:23568292-23568690	RBMY2EP	-1.74635	0.0283809
chr11:32109958-32111473	RCN1	-1.50115	0.0343587
chr11:65429240-65429652	RELA	2.23027	0.0325942
chr4:39367902-39368202	RFC1	1.63951	0.044072
chr9:37750857-37751836	RG9MTD3	1.71605	0.00253364
chr10:86013941-86014213	RGR	1.52939	0.01435
chr2:227700346-227700611	RHBDD1	-1.65263	0.0104876
chr3:49450992-49451688	RHOA_TCTA	-1.51727	0.0228908
chr5:95067316-95067616	RHOBTB3	1.96715	0.0494076
chr12:122232001-122232248	RHOF	1.51408	0.0462327
chr19:33557310-33557612	RHPN2	-1.92076	0.0164253
chrX:106148518-106149275	RIPPLY1	1.57793	0.0169264
chr14:21525313-21526057	RNASE8	1.5055	0.0124426
chrX:106006087-106006827	RNF128	-1.72969	0.00669971
chr2:101923934-101924577	RNF149	1.51527	0.031495
chr2:85819846-85820135	RNF181	-1.53085	0.00685589
chr9:104294353-104295767	RNF20	1.82093	0.0360774
chr9:140118381-140118736	RNF208_C9orf169	1.72543	0.0215651
chr8:38459747-38459952	RNF5P1	1.56889	0.0364876
chr10:90201722-90203187	RNLS	1.66812	0.0330278
chr17:8287040-8287521	RPL26	1.63752	0.019364
chr19:1438945-1439352	RPS15	1.81089	0.0333024
chr19:58894233-58894509	RPS5_ZNF837	-2.24043	0.0376918
chr16:29275694-29276367	RUNDC2C	-1.65702	0.0110037
chr8:93074087-93074835	RUNX1T1	1.50901	0.00510792
chr4:184579205-184579858	RWDD4_C4orf41	2.70234	0.0107707
chr4:184578432-184579205	RWDD4_C4orf41	-2.56481	0.0184008
chr2:200332981-200333701	SATB2_FLJ32063	2.06422	0.0395063
chr17:1548814-1549088	SCARF1	1.54089	0.0455854
chr2:166099832-166100650	SCN2A	2.35795	0.0205206
chr12:100675534-100675893	SCYL2	1.5767	0.00445609
chr5:1596203-1598103	SDHAP3	-1.55537	0.0433047
chr7:3339236-3339507	SDK1	-1.77083	0.0361857
chr3:10363289-10364383	SEC13	-1.51567	0.00609802
chr5:9540421-9540958	SEMA5A	-2.40483	0.00410042
chr5:115911098-115912114	SEMA6A	2.56484	0.0297001
chr2:198243286-198243955	SF3B1	1.57581	0.0166014
chr10:52384023-52384399	SGMS1	2.70076	0.0392445
chr19:6769417-6769741	SH2D3A_VAV1	1.9966	0.00288115
chr19:6769141-6769417	SH2D3A_VAV1	1.8371	0.00454066
chr9:17578389-17578858	SH3GL2	1.90875	0.0426937
chr7:155753291-155753662	SHH	-1.77931	0.044281
chrX:9752479-9753201	SHROOM2	1.58577	0.00425162
chr11:117049099-117049605	SIDT2	3.30295	0.0181603
chr21:44780353-44781232	SIK1	1.50666	0.0376484
chr14:39582245-39583380	SIP1	-1.70855	0.00271189
chr20:1876115-1876469	SIRPA	1.81433	0.0402325
chr6:13573404-13573778	SIRT5	-1.60572	0.0193537
chr4:48360828-48361892	SLAIN2	1.67283	0.0280555
chr4:87760984-87761296	SLC10A6	-1.99576	0.00497584
chr20:44652395-44652676	SLC12A5	-1.98072	0.00278532
chr20:44651836-44652395	SLC12A5	-2.49859	0.00528699
chr1:53608177-53608960	SLC1A7	1.50487	0.0169436
chr5:110076141-110076372	SLC25A46	-1.7093	0.00409312
chr20:62370135-62370342	SLC2A4RG	2.85876	0.0343872
chr2:27483098-27484853	SLC30A3	-2.10086	0.00338964
chr2:27482514-27483098	SLC30A3	1.53585	0.0304541
chr3:11034710-11035164	SLC6A1	1.61251	0.0275082
chr5:1225616-1226003	SLC6A18	-1.73397	0.0221493
chr1:44496990-44497692	SLC6A9	2.11836	0.0468425
chr22:21387673-21387966	SLC7A4	-1.5992	0.00281864
chr22:21387966-21388573	SLC7A4	-1.76764	0.0228215
chr16:68344799-68345145	SLC7A6OS_PRMT7	2.7174	0.0401087
chr2:103103328-103104711	SLC9A4	-1.54107	0.0290488
chr5:101633147-101633865	SLCO4C1	1.58098	0.0226715
chr8:70858031-70858870	SLCO5A1	1.59489	0.0356185
chr20:57618055-57618315	SLMO2-ATP5E	1.63428	0.0338231
chr15:67457244-67457482	SMAD3	-1.80696	0.0368087
chr18:46477559-46477898	SMAD7	1.70189	0.0302499
chr10:112326460-112327536	SMC3	1.78471	0.0344938
chr10:88717152-88717433	SNCG_MMRN2	-1.60838	0.0295704
chr12:132514488-132514920	SNORA49	-2.25991	0.0288228
chr12:132514264-132514488	SNORA49	-2.52623	0.0341156
chr15:25475370-25475679	SNORD115-33	1.83533	0.0214902
chr20:2448332-2449291	SNRPB	2.05322	0.0151907
chr8:121823480-121823814	SNTB1	2.15002	0.0392146
chr9:115517725-115519540	SNX30	-1.81412	0.0185336
chr14:50700351-50700856	SOS2	-1.85288	0.0408758
chr3:181428460-181429564	SOX2	1.55749	0.0238821
chr12:24102334-24102845	SOX5	-2.7211	0.00545264
chrX:140336315-140336567	SPANXC	1.51729	0.0498289
chr5:147438104-147438549	SPINK5	1.82064	0.0245645
chr10:135239055-135239272	SPRNP1	1.69575	0.00493574
chr10:135383850-135384067	SPRNP1	1.70676	0.00742914
chr16:1831913-1832133	SPSB3_NUBP2	1.56639	0.0407583
chr20:35973278-35974305	SRC	1.65328	0.0121112
chr6:89827998-89828672	SRSF12	2.46873	0.01964
chr12:109220394-109221422	SSH1	1.64675	0.00426355
chr15:80200395-80200658	ST20	-2.09306	0.0279236
chr7:66765779-66766282	STAG3L4_PMS2P4	1.82406	0.0195814
chr10:17685615-17686311	STAM	1.84469	0.0279267
chr2:74055331-74056076	STAMBP	1.66171	0.0318767
chr4:77228786-77229295	STBD1	-1.71614	0.00498845
chr9:35101706-35102158	STOML2	-1.60874	0.043465
chr17:61817352-61817590	STRADA	1.81891	0.0405049
chr4:4536258-4536624	STX18	1.813	0.0337915
chr14:25520996-25521484	STXBP6	-1.51128	0.00064696
chr14:25519595-25520358	STXBP6	-1.5075	0.0145441
chr19:19144735-19145243	SUGP2_ARMC6	2.81507	0.0252961
chr10:75406742-75407412	SYNPO2L	1.80272	0.0235175
chr6:42713424-42713770	TBCC	2.26446	0.0293759
chr11:67407575-67407992	TBX10	-2.66481	0.00984781
chr11:67407992-67408422	TBX10	-1.51107	0.00225302
chr16:89940637-89940995	TCF25	2.53591	0.0337128
chr11:33060551-33061105	TCP11L1	2.34467	0.0442408
chr7:97882135-97882877	TECPR1	-1.90393	0.0160561
chr3:133475739-133476210	TF	2.17699	0.0175946
chr21:43786326-43786661	TFF1	-2.26455	0.0375911
chr21:43786117-43786326	TFF1	-1.51027	0.024005
chr2:105946761-105947331	TGFBRAP1	1.51825	0.0373215
chr20:57524278-57525124	TH1L	1.52133	0.0106262
chr3:156391937-156392283	TIPARP_LOC100287227	3.69343	0.0491263
chr3:196062780-196063168	TM4SF19-TCTEX1D2	-2.56317	0.0456561
chr11:64879712-64879929	TM7SF2	1.71955	0.0479946
chr16:19474685-19475411	TMC5	1.55645	0.0455018
chr5:114961799-114962301	TMED7_TMED7-TICAM2	2.22604	0.0381541
chr3:10030954-10031867	TMEM111	-2.10624	3.87379e-06
chr4:39031256-39032394	TMEM156	1.62842	0.0436557
chr16:75497337-75497902	TMEM170A	2.57821	0.00152952
chr7:150490642-150491208	TMEM176B	-1.65978	0.0322302
chr22:38667593-38668533	TMEM184B	1.5588	0.038222
chr22:21054817-21055259	TMEM191A	-1.53534	0.00439638
chr19:18724993-18725883	TMEM59L	1.65238	0.0409616
chr17:31258076-31258516	TMEM98	-1.79191	0.0202735
chr19:2389980-2390331	TMPRSS9	-1.61263	0.0393623
chr8:22924784-22925786	TNFRSF10B	1.58581	0.0478975
chr11:44973765-44975129	TP53I11	-1.70807	6.12413e-06
chr16:3766913-3767303	TRAP1	1.57041	0.0348094
chr10:17242403-17243503	TRDMT1	1.75277	0.0067657
chr20:358510-360033	TRIB3	-1.86775	0.00333132
chr3:140474131-140474434	TRIM42	-1.82323	0.0023347
chr11:89651941-89652255	TRIM49L1	-1.62713	0.015176
chr1:231297251-231297878	TRIM67	2.04022	0.0252691
chr11:76475486-76476714	TSKU	1.60619	0.0261341
chr11:2323973-2324808	TSPAN32_C11orf21	2.06062	0.0175764
chrX:38421702-38422275	TSPAN7	-2.00073	0.000492923
chrX:38422343-38422949	TSPAN7	-1.71716	0.0235667
chr11:43380706-43381027	TTC17	2.00489	0.0486146
chr14:91313859-91314330	TTC7B	1.55007	0.00963345
chr22:43583812-43584533	TTLL12	-1.6007	0.0159405
chrY:10019525-10019737	TTTY23B	-1.54112	0.0160788
chr17:40809557-40809922	TUBG2	-1.50353	0.00490799
chr18:9882678-9883244	TXNDC2	-1.97244	0.0172268
chr9:34049404-34050260	UBAP2	2.04277	0.0376319
chr10:99275694-99276252	UBTD1	-1.55675	0.00986179
chr2:24163687-24164181	UBXN2A	1.59792	0.0221427
chr13:76123017-76123476	UCHL3	-1.7443	0.0391528
chr20:62583662-62583944	UCKL1_UCKL1-AS1	2.40869	0.0448749
chr10:13278555-13279371	UCMA	-2.43691	0.0102779
chr9:114657228-114657769	UGCG	2.83467	0.00553566
chr6:150262702-150262959	ULBP2	1.71114	0.0462602
chr3:118892291-118892519	UPK1B	1.59111	0.0457573
chr7:76140034-76140566	UPK3B	-2.08538	0.041701
chr20:34000302-34000646	UQCC	2.04342	0.0123658
chr1:46768964-46769326	UQCRH_LRRC41	1.62774	0.0178647
chr6:149072013-149072546	UST	-1.53046	0.0168956
chrX:155110065-155110853	VAMP7	1.76583	0.0385562
chrX:6450538-6452072	VCX3A	1.78117	0.00772141
chrX:150560539-150560899	VMA21	-1.93873	0.0211228
chr8:145653469-145653780	VPS28_VPS28	3.01473	0.00376491
chr1:1370136-1370824	VWA1	2.39965	0.0226102
chr10:88279943-88280681	WAPAL	-1.91993	0.0269235
chr2:74685633-74686126	WBP1	3.19817	0.035549
chr13:52173336-52174646	WDFY2	1.52051	0.00507982
chr2:128568380-128568877	WDR33	2.5699	0.0490324
chr3:122131466-122131704	WDR5B	-1.71637	0.0149039
chr3:122131704-122132373	WDR5B	-1.67952	0.0411183
chr20:44074471-44075378	WFDC2	1.73656	0.0417299
chr21:40761322-40762094	WRB	1.59503	0.0173898
chr21:40760739-40761322	WRB	1.54537	0.0465489
chr20:30556446-30556649	XKR7	1.68462	0.035918
chr13:21478158-21478389	XPO4	3.26372	0.0193295
chr13:21520561-21520782	XPO4	1.94074	0.0117364
chr13:21477789-21478158	XPO4	1.95824	0.0200958
chr13:21478389-21479011	XPO4	1.55796	0.0253473
chr4:4287844-4288464	ZBTB49_LYAR	-2.69133	0.0188651
chr7:100026288-100026851	ZCWPW1_MEPCE	3.0724	0.0277986
chr22:23743438-23744068	ZDHHC8P1	2.34099	0.0328473
chr2:145277609-145278172	ZEB2	-1.532	0.000301021
chr16:75183150-75183615	ZFP1	-1.51908	0.0285502
chr19:58099704-58100679	ZIK1	-1.81057	0.0472226
chr16:25263998-25264545	ZKSCAN2	-2.03368	0.0100789
chr19:52079696-52081007	ZNF175	2.09399	0.0192822
chr19:52081007-52081371	ZNF175	3.31188	0.0411135
chr18:74535748-74536815	ZNF236	1.57536	0.0444946
chr7:99679634-99679922	ZNF3	1.82485	0.0407327
chr12:6798919-6799942	ZNF384	1.69531	0.0116667
chr19:22867204-22868477	ZNF492	-1.55829	0.00835119
chr20:62599263-62599981	ZNF512B	2.64182	0.0135818
chr20:62598978-62599241	ZNF512B	2.21248	0.0262262
chr19:42721577-42722066	ZNF526_DEDD2	2.80493	0.0365006
chr19:52932082-52932344	ZNF534	-1.62566	0.0145091
chr19:36980899-36981584	ZNF566_LOC728752	-1.58265	0.0102405
chr15:85297819-85298310	ZNF592	1.866	0.0110942
chr19:12267674-12268415	ZNF625_ZNF625-ZNF20	-1.55791	0.0152343
chr19:53696701-53697269	ZNF665	2.68187	6.4001e-05
chr1:247242830-247243685	ZNF670	-1.68637	0.0381207
chr8:144769334-144769551	ZNF707	1.52537	0.00961581
chr12:133612808-133613256	ZNF84	1.94342	0.0175203
chr20:47897998-47898901	ZNFX1_SNORD12	1.55067	0.0206958
chr16:3142746-3143151	ZSCAN10	1.94799	0.0446396
chr19:13906551-13907671	ZSWIM4	1.54385	0.0283437
chr17:4048373-4049304	ZZEF1_CYB5D2	-2.06085	0.00302869
